# Supplementary material for: Acute seizure activity in neonatal inflammation-sensitized hypoxia-ischemia in mice
Source: PLoS One. 2024 Jan 11;19(1):e0295860. doi: 10.1371/journal.pone.0295860 (PMC10783742; doi:10.1371/journal.pone.0295860)
Supplement: S1 File — (XLSX) [file pone.0295860.s001.xlsx]

## Sheet: HI
								Total Time of Seizure	Burden
	Seizure #	Start time	Stop time	Time (s)	Phase	Only electrographic? (1 = Y, 0 = N)	BSS	193	579
M1	1	12:55:36	12:55:56	20	Hypoxia 8%	0	6
F/HI	2	12:57:39	12:58:43	64	Hypoxia 8%	1	0
	3	13:11:09 AM	01:12:58	109	Hypoxia 8%	0	6
M2	1	12:23:51	12:25:34	103	Hypoxia 8%	0	5	647	5823
F/HI	2	12:36:37	12:37:26	71	Hypoxia 8%	0	6
	3	12:38:42	12:39:10	28	Hypoxia 8%	0	4
	4	12:39:21	12:39:57	36	Hypoxia 8%	0	6
	5	12:48:45	12:51:37	172	Hypoxia 8%	1	0
	6	12:51:54	12:53:41	107	Hypoxia 8%	0	1
	7	12:54:28	12:54:50	22	Hypoxia 8%	0	1
	8	13:02:44 AM	01:03:15	31	Hypoxia 8%	0	1
	9	13:08:52 AM	01:10:08	77	Hypoxia 8%	0	6
M20	1	15:42:14 AM	03:43:28	74	Hypoxia 8%	0	6	166	664
F/HI	2	16:00:54 AM	04:01:30	36	Hypoxia 8%	0	6
	3	16:02:01 AM	04:02:35	34	Hypoxia 8%	0	6
	4	16:02:51 AM	04:03:13	22	Hypoxia 8%	0	4
M22	1	14:11:53 AM	02:12:06	13	Hypoxia 8%	0	6	428	3424
F/HI	2	14:35:46 AM	02:36:14	28	Hypoxia 8%	0	4
	3	14:37:47 AM	02:39:44	117	Hypoxia 8%	0	5
	4	14:40:29 AM	02:40:48	19	Hypoxia 8%	0	5
	5	14:42:30 AM	02:42:57	27	Hypoxia 8%	0	4
	6	14:49:12 AM	02:49:25	13	Hypoxia 8%	0	2
	7	14:51:10 AM	02:53:30	140	Hypoxia 8%	0	6
	8	14:59:26 AM	03:00:37	71	Hypoxia 8%	0	6
M24	1	14:21:33 AM	02:22:18	45	Hypoxia 8%	0	6	157	628
F/HI	2	14:54:09 AM	02:54:43	34	Hypoxia 8%	0	5
	3	14:56:00 AM	02:56:13	13	Hypoxia 8%	0	4
	4	14:57:36 AM	02:58:41	65	Hypoxia 8%	0	6
M12	1	15:50:39 AM	03:51:05	26	Hypoxia 8%	0	6	890	7120
M/HI	2	16:09:26 AM	04:12:03	157	Hypoxia 8%	0	6
	3	16:21:48 AM	04:25:35	227	Hypoxia 8%	0	5
	4	16:40:04 AM	04:42:29	145	Hypoxia 8%	0	6
	5	16:43:41 AM	04:44:15	34	Hypoxia 8%	0	6
	6	16:44:56 AM	04:47:22	26	Hypoxia 8%	0	6
	7	16:50:02 AM	04:52:54	172	Hypoxia 8%	0	6
	8	16:59:27 AM	05:01:10	103	Hypoxia 8%	1	1
M19	1	14:09:34 AM	02:10:10	36	Lig Recovery	0	6	708	14160
M/HI	2	14:10:21 AM	02:10:49	28	Lig Recovery	0	6
	4	15:08:12 AM	03:08:57	45	Hypoxia 8%	0	2
	5	15:17:56 AM	03:18:06	10	Hypoxia 8%	1	0
	6	15:18:16 AM	03:18:40	24	Hypoxia 8%	0	6
	7	15:18:47 AM	03:18:58	11	Hypoxia 8%	1	0
	8	15:38:40 AM	03:39:25	45	Hypoxia 8%	0	6
	9	15:45:09 AM	03:46:02	53	Hypoxia 8%	0	5
	10	15:46:36 AM	03:46:53	17	Hypoxia 8%	1	0
	11	15:47:38 AM	03:48:22	44	Hypoxia 8%	1	0
	12	15:49:55 AM	03:50:14	19	Hypoxia 8%	1	0
	13	15:50:39 AM	03:52:30	111	Hypoxia 8%	1	0
	14	15:52:40 AM	03:52:50	10	Hypoxia 8%	0	4
	15	15:53:58 AM	03:54:20	22	Hypoxia 8%	1	0
	16	15:55:25 AM	03:56:46	81	Hypoxia 8%	0	5
	17	15:56:56 AM	03:57:20	24	Hypoxia 8%	0	4
	18	15:58:22 AM	03:58:52	30	Hypoxia 8%	0	5
	19	15:59:40 AM	04:00:50	70	Hypoxia 8%	0	6
	20	16:07:30 AM	04:07:58	28	Reox	1	0
M21	1	15:14:15 AM	03:14:31	16	Hypoxia 8%	0	3	702	9126
M/HI	2	15:21:18 AM	03:21:41	23	Hypoxia 8%	0	4
	5	15:39:49 AM	03:40:30	41	Hypoxia 8%	0	2
	6	15:47:05 AM	03:48:03	58	Hypoxia 8%	0	6
	7	15:48:49 AM	03:50:29	100	Hypoxia 8%	0	6
	8	15:53:37 AM	03:56:59	202	Hypoxia 8%	0	6
	9	15:59:30 AM	04:01:30	120	Hypoxia 8%	0	1
	10	16:04:59 AM	04:05:36	37	Hypoxia 8%	0	6
	11	16:06:20 AM	04:06:59	39	Hypoxia 8%	0	6
	12	16:07:09 AM	04:07:31	22	Reox	0	6
	13	16:08:03 AM	04:08:47	44	Reox	0	1
M23	1	14:11:12 AM	02:11:45	33	Hypoxia 8%	0	6	1101	12111
M/HI	2	14:14:33 AM	02:15:10	37	Hypoxia 8%	0	5
	3	14:15:22 AM	02:15:44	22	Hypoxia 8%	0	4
	4	14:34:56 AM	02:35:56	60	Hypoxia 8%	0	2
	5	14:40:25 AM	02:41:38	73	Hypoxia 8%	0	6
	6	14:46:06 AM	02:46:50	44	Hypoxia 8%	0	5
	7	14:47:01 AM	02:48:09	68	Hypoxia 8%	0	6
	8	14:48:46 AM	02:51:42	176	Hypoxia 8%	1	0
	9	14:54:15 AM	02:57:14	179	Hypoxia 8%	0	6
	10	15:01:21 AM	03:02:22	61	Hypoxia 8%	1	0
	11	15:13:20 AM	03:19:08	348	Reox	1	0
M28	1	11:40:22	11:40:36	14	Lig recovery	0	4	606	6666
M/HI	2	12:57:53	12:58:07	14	Hypoxia 8%	0	4
	3	13:12:15 AM	01:12:33	18	Hypoxia 8%	0	5
	4	13:12:48 AM	01:14:04	76	Hypoxia 8%	0	6
	5	13:19:40 AM	01:20:09	29	Hypoxia 8%	0	5
	6	13:36:12 AM	01:36:24	12	Hypoxia 8%	0	5
	7	13:38:05 AM	01:38:45	40	Hypoxia 8%	0	6
	8	13:45:26 AM	01:46:11	45	Hypoxia 8%	0	6
	9	13:50:05 AM	01:50:53	48	Reox	0	6
	10	14:08:34 AM	02:11:20	166	Reox	0	6
	11	14:18:27 AM	02:20:51	144	Reox	0	6

## Sheet: LPS
	Seizure #	Start time	Stop time	Time (s)	Phase	Only electrographic? (1 = Y, 0 = N)	BSS	Total Time of Seizure	Burden
M9	1	01:14:30	01:14:51	21	Hypoxia 8%	0	6	846	6768
F/LPS	2	01:15:30	01:15:55	25	Hypoxia 8%	0	6
	3	01:20:58	01:23:54	177	Hypoxia 8%	0	6
	4	01:29:24	01:31:14	110	Hypoxia 8%	0	6
	5	01:32:48	01:33:58	70	Hypoxia 8%	0	6
	6	01:37:39	01:38:14	35	Hypoxia 8%	0	6
	7	01:41:41	01:47:39	358	Hypoxia 8%	0	5
	8	01:48:32	01:49:22	50	Hypoxia 8%	1	0
M11	1	01:08:15	01:08:50	35	Hypoxia 8%	0	6	728	5096
F/LPS	2	01:15:18	01:15:47	29	Hypoxia 8%	0	6
	3	01:33:39	01:35:14	95	Hypoxia 8%	1	0
	4	01:48:21	01:50:00	69	Hypoxia 8%	1	0
	5	01:54:47	01:57:35	168	Hypoxia 8%	0	6
	6	01:58:46	02:01:11	145	Hypoxia 8%	1	0
	7	02:05:12	02:08:19	187	Hypoxia 8%	0	6
M26	1	05:24:40	05:25:24	44	Hypoxia 8%	1	0	346	1038
F/LPS	2	05:31:09	05:33:10	121	Hypoxia 8%	1	0
	3	05:38:04	05:41:05	181	Reox	0	2
M27	1	04:38:09	04:38:28	19	Hypoxia 8%	0	6	710	7810
F/LPS	2	04:43:46	04:44:40	54	Hypoxia 8%	0	6
	3	04:48:40	04:49:05	25	Hypoxia 8%	0	6
	4	04:57:56	05:00:32	156	Hypoxia 8%	0	6
	5	05:01:59	05:05:10	191	Hypoxia 8%	0	5
	6	05:06:21	05:06:48	27	Hypoxia 8%	0	4
	7	05:07:03	05:07:55	52	Hypoxia 8%	0	5
	8	05:08:27	05:08:47	20	Hypoxia 8%	0	4
	9	05:13:39	05:14:58	79	Hypoxia 8%	0	6
	10	05:31:08	05:31:51	43	Hypoxia 8%	0	1
	11	05:32:29	05:33:13	44	Hypoxia 8%	0	6
M30	1	12:48:21	12:49:22	61	Hypoxia 8%	0	6	256	2048
F/LPS	2	12:49:36	12:49:53	17	Hypoxia 8%	0	5
	3	12:56:50	12:57:42	52	Hypoxia 8%	0	6
	4	01:03:38	01:03:56	18	Hypoxia 8%	0	5
	5	01:06:49	01:07:17	28	Hypoxia 8%	0	5
	6	01:15:16	01:15:50	34	Hypoxia 8%	0	6
	7	01:37:42	01:37:58	16	Hypoxia 8%	0	5
	8	01:38:47	01:39:17	30	Hypoxia 8%	0	4
M7	1	01:55:38	01:57:19	101	Hypoxia 8%	1	0	606	4848
M/LPS	2	02:00:40	02:01:51	71	Hypoxia 8%	0	1
	3	02:02:32	02:03:12	40	Hypoxia 8%	0	1
	4	02:11:15	02:12:16	61	Hypoxia 8%	0	4
	5	02:14:43	02:15:58	75	Hypoxia 8%	0	6
	6	02:19:41	02:20:52	71	Hypoxia 8%	0	6
	7	02:22:22	02:23:40	78	Hypoxia 8%	1	0
	8	02:24:56	02:26:45	109	Hypoxia 8%	0	6
M10	1	02:42:56	02:44:04	68	Reox	1	0	68	68
M/LPS
M17	1	01:21:52	01:23:39	107	Hypoxia 8%	0	5	235	470
M/LPS	2	01:26:26	01:28:34	128	Hypoxia 8%	0	5
M16	1	12:46:27	12:46:38	11	Hypoxia 8%	0	6	563	5630
M/LPS	2	01:02:11	01:03:25	74	Hypoxia 8%	0	5
	3	01:11:20	01:11:41	21	Hypoxia 8%	0	4
	4	01:12:59	01:14:29	90	Hypoxia 8%	0	5
	5	01:15:12	01:16:25	83	Hypoxia 8%	1	0
	6	01:17:15	01:17:41	26	Hypoxia 8%	0	4
	7	01:18:22	01:19:01	39	Hypoxia 8%	1	0
	8	01:21:30	01:22:03	33	Hypoxia 8%	1	0
	9	01:23:42	01:26:20	158	Hypoxia 8%	1	0
	10	01:37:08	01:37:36	28	Reox	0	4
M18	1	11:39:27	11:42:17	170	Lig Recovery	0	6	349	2443
M/LPS	2	12:29:41	12:30:12	31	Hypoxia 8%	0	6
	3	12:30:40	12:31:18	38	Hypoxia 8%	0	6
	4	12:36:47	12:37:15	28	Hypoxia 8%	0	6
	5	12:44:53	12:45:18	25	Hypoxia 8%	0	6
	6	01:08:05	01:08:48	44	Hypoxia 8%	0	6
	7	01:15:11	01:15:24	13	Hypoxia 8%	0	6
M25	1	04:39:39	04:40:05	26	Hypoxia 8%	0	6	722	11552
M/LPS	2	04:40:39	04:41:15	36	Hypoxia 8%	0	6
	3	04:42:04	04:42:26	22	Hypoxia 8%	0	6
	4	04:42:52	04:43:05	13	Hypoxia 8%	0	6
	5	04:44:59	04:45:28	29	Hypoxia 8%	0	6
	6	04:48:22	04:48:49	27	Hypoxia 8%	0	6
	7	04:49:22	04:50:46	84	Hypoxia 8%	0	5
	8	05:06:44	05:07:22	38	Hypoxia 8%	1	0
	9	05:10:46	05:11:30	44	Hypoxia 8%	0	5
	10	05:11:47	05:13:10	83	Hypoxia 8%	0	6
	11	05:16:24	05:18:06	104	Hypoxia 8%	0	6
	12	05:19:27	05:19:56	29	Hypoxia 8%	0	1
	13	05:20:37	05:21:12	35	Hypoxia 8%	0	6
	14	05:21:51	05:22:26	35	Hypoxia 8%	0	5
	15	05:23:16	05:23:56	40	Hypoxia 8%	0	5
	16	05:29:48	05:31:05	77	Hypoxia 8%	0	6
M29	1	11:54:00	11:54:15	15	Lig Recovery	0	6	927	18540
M/LPS	2	12:54:29	12:55:00	31	Hypoxia 8%	0	3
	3	01:10:11	01:10:46	35	Hypoxia 8%	1	0
	4	01:11:21	01:11:40	19	Hypoxia 8%	0	1
	5	01:12:17	01:13:22	65	Hypoxia 8%	0	6
	6	01:17:02	01:18:02	60	Hypoxia 8%	0	6
	7	01:29:59	01:31:09	70	Hypoxia 8%	0	6
	8	01:34:41	01:34:54	13	Hypoxia 8%	0	4
	9	01:35:12	01:35:29	17	Hypoxia 8%	0	4
	10	01:36:58	01:37:19	21	Hypoxia 8%	0	4
	11	01:37:33	01:38:19	46	Hypoxia 8%	0	6
	12	01:39:01	01:39:26	25	Hypoxia 8%	0	6
	13	01:42:44	01:43:30	46	Hypoxia 8%	0	6
	14	01:57:52	01:58:15	23	Reox	1	0
	15	02:05:17	02:06:25	68	Reox	0	6
	16	02:10:03	02:11:30	87	Reox	0	6
	17	02:11:47	02:13:32	105	Reox	0	6
	18	02:13:47	02:14:46	59	Reox	0	6
	19	02:16:04	02:17:41	97	Reox	0	6
	20	02:20:16	02:20:41	25	Reox	0	6
